# Supplementary material for: Decreased plasma concentrations of BDNF and IGF-1 in abstinent patients with alcohol use disorders
Source: PLoS One. 2017 Nov 6;12(11):e0187634. doi: 10.1371/journal.pone.0187634 (PMC5673472; doi:10.1371/journal.pone.0187634)
Supplement: S1 File — (XLSX) [file pone.0187634.s002.xlsx]

## Sheet: Sheet1
Groups	Biologiocal variables			Psychoactive medication		AUD-related Variables			Lifetime Psychiatric Comorbidity (yes=1, no=0)		Molecular variables
AUD=Alcohol, C=Control	Age	Sex	BMI	psych_medication (last 12 months)	Liver and Pancreas diseases	Severity DSM-IV AUD criteria	Problematic use (year)	Abstinence (month)	Other_SUD	Dual diagnosis	BDNF	logBDNF	IGF1	logIGF1	IGFBP3
AUD	42	2	19.38	no	no	5	4	11	0	0	101.54	2.00664	202.3	2.306	3.64
AUD	46	1	25.5	yes	yes	9	12	4	0	1	30.13	1.479	#NULL!	#NULL!	#NULL!
AUD	49	2	20.7	yes	yes	3	8	5	0	1	28.57	1.45591	183.4	2.2634	4.06
AUD	61	2	33.33	no	no	6	4	84	0	1	4.37	0.640481	171.5	2.23426	4.44
AUD	56	1	19.03	no	no	10	30	10	1	1	39.32	1.59461	152.6	2.18356	4.61
AUD	60	1	20.37	no	no	9	20	29	0	1	4312.65	3.63474	108.5	2.03543	2.15
AUD	49	1	27.5	no	no	11	20	2	1	1	215.77	2.33399	132.3	2.12156	4.38
AUD	45	1	34.7	no	no	11	15	12	1	1	146.09	2.16462	81.2	1.90956	2.44
AUD	41	1	24.8	no	no	9	10	9	0	0	34.44	1.53706	245.7	2.3904	4.28
AUD	48	2	26.67	no	no	8	15	60	0	1	106.55	2.02755	138.6	2.14176	4.08
AUD	61	1	28.38	no	no	7	20	72	0	1	342.31	2.53442	153.3	2.18554	4.42
AUD	30	1	20.45	no	no	1	0	1	1	1	156.21	2.19371	230.3	2.36229	5.37
AUD	38	2	22	no	no	2	0	1	1	1	147.72	2.16944	170.1	2.2307	4.26
AUD	48	2	28.91	no	no	6	5	19	1	1	381.09	2.58103	247.1	2.39287	5.63
AUD	49	2	25.28	no	no	9	6	39	0	1	182.81	2.262	144.9	2.16107	3.58
AUD	31	1	21.5	no	no	2	0	1	1	1	56.62	1.75297	192.5	2.28443	3.25
AUD	40	1	33.77	no	no	7	3	16	0	1	8.38	0.923244	98.3	1.99255	2.29
AUD	51	1	28.01	no	no	6	8	4	0	0	100.82	2.00355	161.6	2.20844	3.12
AUD	45	1	24.1	no	no	7	20	7	1	0	141.39	2.15042	156.8	2.19535	4
AUD	53	1	26.8	no	no	8	20	12	0	1	34.67	1.53995	152	2.18184	1.88
AUD	59	2	20.08	no	no	5	15	60	1	1	119.78	2.07838	147.1	2.16761	4.12
AUD	38	2	20.57	no	no	8	6	2	1	1	115.33	2.06194	142.3	2.1532	3.96
AUD	37	1	29.01	no	no	1	0	1	1	1	49.3	1.69285	137.5	2.1383	4.76
AUD	44	1	30.86	no	no	6	5	13	1	1	909.95	2.95902	132.7	2.12287	2.81
AUD	47	2	18.9	yes	yes	6	15	8	0	1	15.17	1.18099	127.9	2.10687	5.12
AUD	49	1	24.77	no	no	8	20	3	0	1	111.76	2.04829	123	2.0899	3.54
AUD	58	1	31.44	no	no	8	15	6	0	1	#NULL!	#NULL!	118.2	2.07262	1.07
AUD	33	1	23.15	no	no	10	10	4	1	1	390.76	2.59191	113.4	2.05461	5.39
AUD	60	1	28.08	no	no	8	20	12	1	1	764.22	2.88322	108.6	2.03583	5.03
AUD	59	1	26.03	yes	yes	10	20	5	1	1	58	1.76343	103.7	2.01578	4.56
AUD	51	1	27.47	no	no	9	5	42	0	1	82.52	1.91656	98.9	1.9952	1.79
AUD	55	2	27.14	yes	yes	4	8	3	0	1	93.45	1.97058	94.1	1.97359	3.06
AUD	43	1	23.63	no	no	11	20	4	1	1	1933.11	3.28626	86.9	1.93902	5.39
AUD	53	2	23.23	yes	yes	9	15	14	1	1	160.05	2.20426	84.4	1.92634	6.59
AUD	38	1	25.62	yes	yes	6	5	7	0	1	52.2	1.71767	79.6	1.90091	2.84
AUD	53	2	30.49	no	no	7	10	2	0	1	61.12	1.78618	74.8	1.8739	5.13
AUD	42	1	30.45	no	no	7	15	5	0	0	45.55	1.65849	70	1.8451	4
AUD	58	1	27.74	no	no	6	30	1	0	0	105.49	2.02321	65.2	1.81425	1.99
AUD	31	1	31.14	no	no	7	10	1	1	1	24.61	1.39111	60.3	1.78032	5
AUD	51	2	25.1	no	no	5	10	3	0	1	148.04	2.17038	55.5	1.74429	4.21
AUD	51	2	25.15	no	no	4	5	14	0	1	85.75	1.93323	50.7	1.70501	5.96
AUD	46	1	27.77	no	no	6	5	16	0	1	150.7	2.17811	45.9	1.66181	5.94
AUD	51	2	25.3	no	no	6	10	5	0	1	187.34	2.27263	67.8	1.83123	4.82
AUD	52	1	24.91	yes	yes	8	25	5	1	0	58.88	1.76997	224.7	2.3516	5.18
AUD	46	1	24.73	no	no	10	15	18	1	1	109.92	2.04108	331.8	2.52088	6.16
AUD	42	2	27.85	no	no	6	5	8	0	0	84.07	1.92464	343.7	2.53618	4.98
AUD	55	2	22.68	no	no	5	20	9	0	1	643.45	2.80851	125.3	2.09795	7.72
AUD	43	2	29.14	no	no	7	20	5	0	1	87.01	1.93957	210	2.32222	5.64
AUD	52	1	27.72	no	no	7	10	26	0	1	26.27	1.41946	205.8	2.31345	3.7
AUD	54	1	28.75	no	no	3	15	33	1	1	276.76	2.4421	127.4	2.10517	3.49
AUD	48	1	33.22	no	no	6	20	8	0	1	160.99	2.2068	223.3	2.34889	7.09
AUD	49	2	26.64	no	no	8	25	5	0	0	129.43	2.11204	347.2	2.54058	4.44
AUD	60	1	20.24	yes	yes	6	30	8	0	0	89.77	1.95313	59.5	1.77452	2.81
AUD	47	1	33.06	no	no	8	20	4	1	1	225.49	2.35313	205.1	2.31197	5.31
AUD	50	1	23.05	no	no	8	10	8	1	0	175.85	2.24514	133.7	2.12613	5.43
AUD	48	1	24.58	no	no	7	15	1	0	1	281.47	2.44943	133.7	2.12613	6.62
AUD	48	1	23.6	no	no	7	20	3	0	0	961.07	2.98276	169.4	2.22891	6.89
AUD	43	2	21.45	no	no	7	10	3	1	1	184.58	2.26619	247.8	2.3941	6.65
AUD	49	1	31.18	no	no	7	15	1	1	1	457.25	2.66015	91.7	1.96237	5.61
AUD	46	1	27.97	no	no	8	10	24	1	1	104.47	2.01899	77.7	1.89042	3.01
AUD	45	1	23.36	yes	yes	11	20	4	1	1	118.96	2.0754	142.8	2.15473	3.99
AUD	51	2	22.21	yes	yes	6	20	4	0	0	129.13	2.11103	91	1.95904	6.28
AUD	47	2	22.58	no	no	8	10	6	1	1	#NULL!	#NULL!	79.8	1.902	6.11
AUD	45	2	22.86	no	no	7	15	4	0	1	73.34	1.86534	73.5	1.86629	4.41
AUD	39	1	25.01	no	no	7	15	30	1	1	141.43	2.15054	186.9	2.27161	5.1
AUD	53	1	26.3	no	no	10	20	2	1	1	262.69	2.41944	164.5	2.21617	5.06
AUD	34	1	24.77	no	no	11	10	2	1	1	46.3	1.66558	78.4	1.89432	2.57
AUD	58	2	25.15	no	no	5	5	1	0	0	317.09	2.50118	114.1	2.05729	5.99
AUD	39	1	29.05	no	no	5	10	4	0	0	940.86	2.97352	101.5	2.00647	3.67
AUD	44	1	27.12	no	no	4	5	2	0	0	404.38	2.60679	90.3	1.95569	4.02
AUD	52	1	29.05	yes	yes	4	7	2	0	0	55.99	1.74811	51.1	1.70842	1.22
AUD	52	2	19.81	yes	yes	5	5	2	0	1	539.85	2.73227	52.5	1.72016	3.93
AUD	42	1	19.32	no	no	6	10	2	1	1	283.74	2.45292	149.1	2.17348	3.39
AUD	34	1	30.12	no	no	6	8	2	0	0	498.07	2.69729	151.9	2.18156	5.24
AUD	60	1	27.46	no	no	10	30	1	0	1	69.76	1.84361	158.9	2.20112	6.52
AUD	55	2	20.83	no	no	2	7	10	0	1	88.94	1.9491	167.3	2.2235	6.31
AUD	48	1	32.11	no	no	5	10	3	0	0	52.82	1.7228	59.5	1.77452	2.8
AUD	44	1	29.39	yes	yes	8	20	4	0	1	442.01	2.64543	70.7	1.84942	3.66
AUD	48	1	29.6	yes	yes	8	15	2	0	0	49.54	1.69496	168	2.22531	5.48
AUD	43	2	28.31	no	no	6	10	2	0	1	195.81	2.29183	79.1	1.89818	10.28
AUD	40	1	32.6	no	no	9	15	3	1	1	117.43	2.06978	165.9	2.21985	7.21
AUD	56	1	26.49	no	no	7	15	2	0	1	316.34	2.50015	116.9	2.06781	3.24
AUD	51	2	21.19	no	no	6	10	3	0	0	117.52	2.07011	28	1.44716	1.07
AUD	39	1	24.91	no	no	10	15	6	1	1	47.08	1.67284	253.4	2.40381	4.59
AUD	62	1	28.41	no	no	7	20	5	0	1	89.76	1.95308	128.1	2.10755	4.91
AUD	45	1	21.01	no	no	10	25	4	0	0	344.18	2.53679	167.3	2.2235	6.07
AUD	46	1	25.64	no	no	6	15	19	1	1	131.07	2.1175	186.2	2.26998	6.13
AUD	62	2	26.22	no	no	6	20	3	0	1	504.7	2.70303	132.3	2.12156	5.51
AUD	54	1	20.82	yes	yes	5	30	3	0	0	112.51	2.05119	51.1	1.70842	6.61
AUD	54	1	21.89	no	no	8	15	9	1	1	303.21	2.48174	81.2	1.90956	4.76
AUD	36	1	25.16	yes	yes	6	10	10	1	0	198.79	2.2984	100.1	2.00043	6.13
CNTRL	38	1	23.25	no	no	#NULL!	#NULL!	#NULL!	0	0	708.91	2.85059	222.6	2.34753	3.48
CNTRL	51	2	27.43	no	no	#NULL!	#NULL!	#NULL!	0	0	250.46	2.39874	170.1	2.2307	2.47
CNTRL	64	2	22.96	no	no	#NULL!	#NULL!	#NULL!	0	0	3133.56	3.49604	95.9	1.98182	2.09
CNTRL	60	2	24.77	no	no	#NULL!	#NULL!	#NULL!	0	0	663.96	2.82214	186.9	2.27161	3.7
CNTRL	55	2	24.98	no	no	#NULL!	#NULL!	#NULL!	0	0	326.16	2.51343	215.6	2.33365	4.44
CNTRL	50	2	23.71	no	no	#NULL!	#NULL!	#NULL!	0	0	179.63	2.25438	219.1	2.34064	3.57
CNTRL	54	1	26.45	no	no	#NULL!	#NULL!	#NULL!	0	0	717.06	2.85555	195.3	2.2907	3.16
CNTRL	45	1	21.88	no	no	#NULL!	#NULL!	#NULL!	0	0	1259.03	3.10004	184.8	2.2667	3.91
CNTRL	34	2	20.06	no	no	#NULL!	#NULL!	#NULL!	0	0	23.93	1.37894	214.2	2.33082	4.06
CNTRL	33	1	23.05	no	no	#NULL!	#NULL!	#NULL!	0	0	275.48	2.44009	322.7	2.5088	3.72
CNTRL	46	1	31.59	no	no	#NULL!	#NULL!	#NULL!	0	0	1279.54	3.10705	154	2.18752	2.66
CNTRL	43	1	25.71	no	no	#NULL!	#NULL!	#NULL!	0	0	702.95	2.84692	319.9	2.50501	7.34
CNTRL	35	1	24.39	no	no	#NULL!	#NULL!	#NULL!	0	0	1240.4	3.09356	225.4	2.35295	4.11
CNTRL	41	1	22.79	no	no	#NULL!	#NULL!	#NULL!	0	0	452.65	2.65576	177.8	2.24993	3.07
CNTRL	29	1	21.72	no	no	#NULL!	#NULL!	#NULL!	0	0	63.09	1.79996	393.4	2.59483	3.25
CNTRL	43	1	22.23	no	no	#NULL!	#NULL!	#NULL!	0	0	1024.81	3.01064	219.1	2.34064	3.76
CNTRL	50	1	25.91	no	no	#NULL!	#NULL!	#NULL!	0	0	889.24	2.94902	268.8	2.42943	4.11
CNTRL	40	1	30.06	no	no	#NULL!	#NULL!	#NULL!	0	0	403.68	2.60604	295.4	2.47041	5.37
CNTRL	62	2	26.91	no	no	#NULL!	#NULL!	#NULL!	0	0	1044.73	3.019	137.2	2.13735	2.71
CNTRL	38	2	20.2	no	no	#NULL!	#NULL!	#NULL!	0	0	341.84	2.53382	296.8	2.47246	4.18
CNTRL	47	2	18.96	no	no	#NULL!	#NULL!	#NULL!	0	0	176.23	2.24608	161.7	2.20871	3.91
CNTRL	49	1	29.02	no	no	#NULL!	#NULL!	#NULL!	0	0	2295.74	3.36092	#NULL!	#NULL!	4.77
CNTRL	46	2	25	no	no	#NULL!	#NULL!	#NULL!	0	0	2350.81	3.37122	215.6	2.33365	5.12
CNTRL	38	1	25.68	no	no	#NULL!	#NULL!	#NULL!	0	0	2532.01	3.40347	257.6	2.41095	6.32
CNTRL	58	2	20.78	no	no	#NULL!	#NULL!	#NULL!	0	0	81.02	1.90859	254.1	2.40501	4.36
CNTRL	63	1	19.61	no	no	#NULL!	#NULL!	#NULL!	0	0	386.75	2.58743	199.5	2.29994	3.97
CNTRL	67	1	27.04	no	no	#NULL!	#NULL!	#NULL!	0	0	18.7	1.27184	135.8	2.1329	4.32
CNTRL	63	1	25.76	no	no	#NULL!	#NULL!	#NULL!	0	0	155.62	2.19206	160.3	2.20493	6.64
CNTRL	62	1	25.16	no	no	#NULL!	#NULL!	#NULL!	0	0	85.25	1.93069	172.9	2.2378	3.6
CNTRL	37	1	24.8	no	no	#NULL!	#NULL!	#NULL!	0	0	1033	3.0141	180.6	2.25672	4.91
CNTRL	37	1	27.78	no	no	#NULL!	#NULL!	#NULL!	0	0	1067.95	3.02855	248.5	2.39533	5.46
CNTRL	39	1	21.04	no	no	#NULL!	#NULL!	#NULL!	0	0	1624.15	3.21063	221.2	2.34478	6.37
CNTRL	43	1	23.89	no	no	#NULL!	#NULL!	#NULL!	0	0	2158.72	3.3342	285.6	2.45576	5.64
CNTRL	59	1	24.82	no	no	#NULL!	#NULL!	#NULL!	0	0	1891.84	3.27688	151.2	2.17955	4.58
CNTRL	49	2	20.7	no	no	#NULL!	#NULL!	#NULL!	0	0	511.42	2.70878	170.1	2.2307	5.87
CNTRL	53	2	26.37	no	no	#NULL!	#NULL!	#NULL!	0	0	2042.78	3.31022	155.4	2.19145	4.03
CNTRL	53	2	21.43	no	no	#NULL!	#NULL!	#NULL!	0	0	624.88	2.7958	284.9	2.45469	7.09
CNTRL	55	2	30.48	no	no	#NULL!	#NULL!	#NULL!	0	0	105.73	2.0242	151.2	2.17955	2.93
CNTRL	38	1	27.13	no	no	#NULL!	#NULL!	#NULL!	0	0	3350.71	3.52514	302.4	2.48058	6.5
CNTRL	50	2	21.09	no	no	#NULL!	#NULL!	#NULL!	0	0	1993.98	3.29972	245	2.38917	5.54
CNTRL	38	1	29.32	no	no	#NULL!	#NULL!	#NULL!	0	0	1098.37	3.04075	368.2	2.56608	6.64
CNTRL	40	2	25.2	no	no	#NULL!	#NULL!	#NULL!	0	0	435.49	2.63898	246.4	2.39164	5.48
CNTRL	41	2	22.1	no	no	#NULL!	#NULL!	#NULL!	0	0	354.92	2.55013	149.8	2.17551	4.06
CNTRL	34	2	20.62	no	no	#NULL!	#NULL!	#NULL!	0	0	1036.13	3.01541	270.2	2.43168	7.04
CNTRL	40	1	35.99	no	no	#NULL!	#NULL!	#NULL!	0	0	539.79	2.73223	193.2	2.28601	2.86
CNTRL	37	1	26.83	no	no	#NULL!	#NULL!	#NULL!	0	0	637.93	2.80477	163.8	2.21431	3.18
CNTRL	47	1	25.25	no	no	#NULL!	#NULL!	#NULL!	0	0	2419.28	3.38369	305.2	2.48459	6.2
CNTRL	30	1	26.23	no	no	#NULL!	#NULL!	#NULL!	0	0	125.97	2.10027	304.5	2.48359	7.18
CNTRL	35	1	25	no	no	#NULL!	#NULL!	#NULL!	0	0	430.85	2.63433	264.6	2.42259	3.07
CNTRL	28	1	30	no	no	#NULL!	#NULL!	#NULL!	0	0	128.1	2.10755	310.1	2.4915	4.58
CNTRL	45	1	26	no	no	#NULL!	#NULL!	#NULL!	0	0	345.07	2.53791	152.6	2.18356	5.19
CNTRL	39	1	27.76	no	no	#NULL!	#NULL!	#NULL!	0	0	293.99	2.46833	151.2	2.17955	4.09
CNTRL	30	1	24.05	no	no	#NULL!	#NULL!	#NULL!	0	0	338.45	2.52949	177.1	2.24822	5.54
CNTRL	42	1	20.53	no	no	#NULL!	#NULL!	#NULL!	0	0	88.7	1.94792	296.8	2.47246	5.91
CNTRL	40	1	23.82	no	no	#NULL!	#NULL!	#NULL!	0	0	671.64	2.82714	463.4	2.66596	6.58
